# Supplementary material for: Seasonal environmental factors drive microbial community succession and flavor quality during acetic acid fermentation of Zhenjiang aromatic vinegar
Source: Front Microbiol. 2024 Aug 7;15:1442604. doi: 10.3389/fmicb.2024.1442604 (PMC11335490; doi:10.3389/fmicb.2024.1442604)
Supplement: Supplementary file 1 [file Table_1.XLSX]

## Sheet: Table S1
Table S1 Correlation Analysis Table of Difference Core Bacteria and Flavor Substances of ZAV.
Differential core microorganisms	positive		negative
	Flavor substances of ZAV	pvalue	Flavor substances of ZAV	pvalue
Acetobacter_pasteurianus	2,3-Butanediol, [S-(R*, R*)]-	0	1-Butanol, 3-methyl-	0.42
	4-Methylcyclohexaneacetic acid	0.82	1-Butanol, 3-methyl-, acetate	0.45
	6-Nonynoic acid	0.82	1-Heptanol	0.36
	acetic acid	0.96	1-Hexanol	0.54
	Acetic acid, butyl ester	0	1-Hexanol, 2-ethyl-	0.28
	Acetic acid, hexyl ester	0.06	1-Nonanol	0.75
	Acetoin	0.18	1-Octanol	0.69
	Asn	0.94	1-Propanol, 2-methyl-	0.6
	Benzeneethanol, b-ethyl-	0	2(3H)-Furanone, dihydro-5-pentyl-	0.49
	Butanedioic acid, diethyl ester	0.23	4-Nonanone, 2,6,8-trimethyl-	0.23
	Butanoic acid, 3-methyl-	0	9-Octadecenoic acid, ethyl ester	0.8
	citric acid	0	Acetic acid ethenyl ester	0.74
	Decanoic acid, ethyl ester	0.75	Acetic acid, 2-phenylethyl ester	0.09
	Dodecanoic acid, ethyl ester	0.86	Ala	0
	Furfural	0	Amylene hydrate	0.8
	gamma-Nonanolactone	0.53	Arg	0.04
	Heptanoic acid	0	Benzaldehyde	0.4
	Hexadecanoic acid, ethyl ester	0.92	Benzeneacetaldehyde	0.87
	Hexanoic acid	0	Benzeneacetaldehyde, alpha.-ethylidene-	0.64
	Hexyl methacrylate	0.93	Benzeneacetic acid, ethyl ester	0.83
	Ile	0.84	Benzoic acid, ethyl ester	0.8
	Isobutyl acetate	0.79	Butanal, 3-methyl-	0.75
	lactic acid	0.95	Butanoic acid, 2-methyl-, ethyl ester	0.74
	malic acid	0	Diethyl azelate	0.63
	Met	0.34	Dodecanoic acid, 3-hydroxy-	0.74
	Methyl vinyl ketone	0	Ethanol	0.37
	n-Propyl acetate	0.04	Ethyl 4-acetoxybutanoate	0.22
	Octanoic acid	0	Ethyl Acetate	0.18
	oxalic acid	0	Gln	0.01
	Propanoic acid, 2-methyl-	0.56	Gly	0.05
	pyroglutamic acid	0.34	Heptanoic acid, ethyl ester	0.46
	succinic acid	0.82	Heptyl isobutyl ketone	0.27
	tartaric acid	0	Hexanoic acid, ethyl ester	0.46
	Thr	0	His	0.85
			Isopropyl Alcohol	0.95
			Leu	0
			Lys	0.07
			Nonanoic acid, ethyl ester	0.36
			Octanoic acid, ethyl ester	0.37
			Pentadecanoic acid, ethyl ester	0.98
			Pentanoic acid, 2-hydroxy-4-methyl-, ethyl ester	0.33
			Pentanoic acid, ethyl ester	0.69
			Phe	0
			Phenylethyl Alcohol	0.23
			Propanoic acid, 2-hydroxy-, ethyl ester	0.25
			pyruvic acid	0
			Ser	0.01
			Tetradecanoic acid, ethyl ester	0.75
			Tyr	0.01
			Val	0
Acinetobacter_radioresistens	1-Butanol, 3-methyl-	0.99	1-Butanol, 3-methyl-, acetate	0.13
	1-Heptanol	0.27	1-Hexanol, 2-ethyl-	0.17
	1-Hexanol	0.26	2(3H)-Furanone, dihydro-5-pentyl-	0.39
	1-Nonanol	0	4-Nonanone, 2,6,8-trimethyl-	0.13
	1-Octanol	0	Acetic acid ethenyl ester	0.68
	1-Propanol, 2-methyl-	0.37	Acetic acid, 2-phenylethyl ester	0.04
	2,3-Butanediol, [S-(R*, R*)]-	0	Acetoin	0.76
	4-Methylcyclohexaneacetic acid	0.02	Ala	0
	6-Nonynoic acid	0.02	Arg	0
	9-Octadecenoic acid, ethyl ester	0.07	Asn	0.56
	acetic acid	0.04	Benzaldehyde	0.37
	Acetic acid, butyl ester	0	Benzeneacetaldehyde, .alpha.-ethylidene-	0.56
	Acetic acid, hexyl ester	0.23	Benzeneacetic acid, ethyl ester	0.97
	Amylene hydrate	0.06	Butanoic acid, 2-methyl-, ethyl ester	0.68
	Benzeneacetaldehyde	0	Dodecanoic acid, 3-hydroxy-	0.68
	Benzeneethanol, b-ethyl-	0.01	Ethanol	0.26
	Benzoic acid, ethyl ester	0.01	Ethyl 4-acetoxybutanoate	0.12
	Butanal, 3-methyl-	0.15	Ethyl Acetate	0.28
	Butanedioic acid, diethyl ester	0.13	gamma-Nonanolactone	0.21
	Butanoic acid, 3-methyl-	0.09	Gln	0
	citric acid	0.02	Gly	0
	Decanoic acid, ethyl ester	0	Heptyl isobutyl ketone	0.17
	Diethyl azelate	0	Ile	0.36
	Dodecanoic acid, ethyl ester	0.02	Isobutyl acetate	0.28
	Furfural	0.07	Leu	0
	Heptanoic acid	0.41	Lys	0
	Heptanoic acid, ethyl ester	0	Octanoic acid, ethyl ester	0.26
	Hexadecanoic acid, ethyl ester	0	Pentanoic acid, 2-hydroxy-4-methyl-, ethyl ester	0.22
	Hexanoic acid	0	Phe	0
	Hexanoic acid, ethyl ester	0.13	Phenylethyl Alcohol	0.14
	Hexyl methacrylate	0.19	Propanoic acid, 2-hydroxy-, ethyl ester	0.14
	His	0.05	pyroglutamic acid	0.26
	Isopropyl Alcohol	0.11	pyruvic acid	0
	lactic acid	0	Ser	0
	malic acid	0	succinic acid	0.28
	Met	0.82	Tetradecanoic acid, ethyl ester	0.03
	Methyl vinyl ketone	0.13	Tyr	0
	Nonanoic acid, ethyl ester	0.43	Val	0
	n-Propyl acetate	0.14
	Octanoic acid	0
	oxalic acid	0
	Pentadecanoic acid, ethyl ester	0.02
	Pentanoic acid, ethyl ester	0
	Propanoic acid, 2-methyl-	0.84
	tartaric acid	0
	Thr	0	1-Butanol, 3-methyl-, acetate	0
Bacillus_cytotoxicus	1-Butanol, 3-methyl-	0.83	1-Heptanol	0.67
	1-Hexanol	0.69	1-Hexanol, 2-ethyl-	0.1
	1-Nonanol	0.08	2(3H)-Furanone, dihydro-5-pentyl-	0.31
	1-Octanol	0.27	2,3-Butanediol, [S-(R*, R*)]-	0.86
	1-Propanol, 2-methyl-	0.4	4-Nonanone, 2,6,8-trimethyl-	0.36
	4-Methylcyclohexaneacetic acid	0	acetic acid	0.01
	6-Nonynoic acid	0	Acetic acid ethenyl ester	0.63
	9-Octadecenoic acid, ethyl ester	0	Acetic acid, 2-phenylethyl ester	0.01
	Amylene hydrate	0	Acetic acid, butyl ester	0.41
	Benzeneacetaldehyde	0	Acetic acid, hexyl ester	0.18
	Benzeneacetaldehyde, .alpha.-ethylidene-	0.26	Acetoin	0.29
	Benzoic acid, ethyl ester	0	Ala	0.01
	Butanal, 3-methyl-	0	Arg	0.01
	Decanoic acid, ethyl ester	0.13	Asn	0
	Diethyl azelate	0.11	Benzaldehyde	0.77
	Dodecanoic acid, ethyl ester	0	Benzeneacetic acid, ethyl ester	0.9
	Heptanoic acid, ethyl ester	0.03	Benzeneethanol, b-ethyl-	0.32
	Hexadecanoic acid, ethyl ester	0	Butanedioic acid, diethyl ester	0.51
	Hexanoic acid, ethyl ester	0.35	Butanoic acid, 2-methyl-, ethyl ester	0.69
	His	0	Butanoic acid, 3-methyl-	0.14
	Isopropyl Alcohol	0	citric acid	0.02
	lactic acid	0.91	Dodecanoic acid, 3-hydroxy-	0.62
	Nonanoic acid, ethyl ester	0.35	Ethanol	0.56
	oxalic acid	0.19	Ethyl 4-acetoxybutanoate	0.07
	Pentadecanoic acid, ethyl ester	0	Ethyl Acetate	0.15
	Pentanoic acid, ethyl ester	0.01	Furfural	0.39
	tartaric acid	0.94	gamma-Nonanolactone	0
	Thr	0.04	Gln	0.08
			Gly	0
			Heptanoic acid	0.46
			Heptyl isobutyl ketone	0.1
			Hexanoic acid	0.23
			Hexyl methacrylate	0.58
			Ile	0
			Isobutyl acetate	0
			Leu	0
			Lys	0
			malic acid	0.16
			Met	0
			Methyl vinyl ketone	0.64
			n-Propyl acetate	0.26
			Octanoic acid	0.84
			Octanoic acid, ethyl ester	0.96
			Pentanoic acid, 2-hydroxy-4-methyl-, ethyl ester	0.16
			Phe	0
			Phenylethyl Alcohol	0.35
			Propanoic acid, 2-hydroxy-, ethyl ester	0.09
			Propanoic acid, 2-methyl-	0.23
			pyroglutamic acid	0
			pyruvic acid	0
			Ser	0
			succinic acid	0
			Tetradecanoic acid, ethyl ester	0
			Tyr	0
			Val	0
Lactobacillus_acetotolerans	1-Nonanol	0.84	1-Butanol, 3-methyl-	0.42
	1-Octanol	0.89	1-Butanol, 3-methyl-, acetate	0.35
	2,3-Butanediol, [S-(R*, R*)]-	0	1-Heptanol	0.48
	acetic acid	0.9	1-Hexanol	0.59
	Acetic acid ethenyl ester	0.97	1-Hexanol, 2-ethyl-	0.21
	Acetic acid, butyl ester	0.1	1-Propanol, 2-methyl-	0.65
	Acetic acid, hexyl ester	0.25	2(3H)-Furanone, dihydro-5-pentyl-	0.45
	Acetoin	0.26	4-Methylcyclohexaneacetic acid	0.83
	Asn	0.73	4-Nonanone, 2,6,8-trimethyl-	0.2
	Benzeneacetaldehyde	0.86	6-Nonynoic acid	0.83
	Benzeneethanol, b-ethyl-	0	9-Octadecenoic acid, ethyl ester	0.76
	Butanedioic acid, diethyl ester	0.33	Acetic acid, 2-phenylethyl ester	0.11
	Butanoic acid, 3-methyl-	0	Ala	0
	citric acid	0	Amylene hydrate	0.77
	Decanoic acid, ethyl ester	0.84	Arg	0.06
	Diethyl azelate	0.93	Benzaldehyde	0.39
	Furfural	0	Benzeneacetaldehyde, .alpha.-ethylidene-	0.59
	gamma-Nonanolactone	0.64	Benzeneacetic acid, ethyl ester	0.69
	Heptanoic acid	0	Benzoic acid, ethyl ester	0.89
	Hexadecanoic acid, ethyl ester	1	Butanal, 3-methyl-	0.72
	Hexanoic acid	0	Butanoic acid, 2-methyl-, ethyl ester	0.71
	Hexyl methacrylate	0.25	Dodecanoic acid, 3-hydroxy-	0.71
	Ile	0.43	Dodecanoic acid, ethyl ester	0.84
	lactic acid	0	Ethanol	0.34
	malic acid	0	Ethyl 4-acetoxybutanoate	0.29
	Met	0.18	Ethyl Acetate	0.19
	Methyl vinyl ketone	0	Gln	0.01
	n-Propyl acetate	0.6	Gly	0.07
	1-Nonanol	1	Heptanoic acid, ethyl ester	0.69
	1-Octanol	0.97	Heptyl isobutyl ketone	0.26
	2(3H)-Furanone, dihydro-5-pentyl-	0.02	Hexanoic acid, ethyl ester	0.56
	2,3-Butanediol, [S-(R*, R*)]-	0	His	0.74
	acetic acid	0.01	Isobutyl acetate	0.88
	Acetic acid ethenyl ester	0.4	Isopropyl Alcohol	0.67
	Acetic acid, 2-phenylethyl ester	0.85	Leu	0
	Acetic acid, butyl ester	0	Lys	0.08
	Acetic acid, hexyl ester	0	Nonanoic acid, ethyl ester	0.53
	Acetoin	0.1	Octanoic acid, ethyl ester	0.36
	Arg	0.46	Pentadecanoic acid, ethyl ester	0.92
	Asn	0.26	Pentanoic acid, 2-hydroxy-4-methyl-, ethyl ester	0.45
	Benzeneacetaldehyde	0.25	Phe	0
	Benzeneethanol, b-ethyl-	0	Phenylethyl Alcohol	0.22
	Butanedioic acid, diethyl ester	0.63	Propanoic acid, 2-hydroxy-, ethyl ester	0.23
	Butanoic acid, 3-methyl-	0	Propanoic acid, 2-methyl-	0.77
	citric acid	0	pyruvic acid	0
	Decanoic acid, ethyl ester	0.92	Ser	0.02
	Ethyl 4-acetoxybutanoate	0.06	Tetradecanoic acid, ethyl ester	0.63
	Furfural	0	Tyr	0.02
	gamma-Nonanolactone	0.07	Val	0
	Gly	0.95
	Heptanoic acid	0
	Hexanoic acid	0
	Hexyl methacrylate	0.18
	Ile	0.05
	Isobutyl acetate	0.11
	lactic acid	0.96
	malic acid	0
	Met	0.01
	Methyl vinyl ketone	0.04
	n-Propyl acetate	0.11
	Octanoic acid	0
	oxalic acid	0
	Propanoic acid, 2-methyl-	0.01
	pyroglutamic acid	0
	succinic acid	0.62
	tartaric acid	0
	Tetradecanoic acid, ethyl ester	0.34
	Thr	0.04
Lactobacillus_fermentum	1-Butanol, 3-methyl-, acetate	0.52	1-Butanol, 3-methyl-	0.35
	1-Nonanol	0.83	1-Heptanol	0.06
	1-Octanol	0.87	1-Hexanol	0.55
	2(3H)-Furanone, dihydro-5-pentyl-	0.02	1-Hexanol, 2-ethyl-	0
	2,3-Butanediol, [S-(R*, R*)]-	0	1-Propanol, 2-methyl-	0.74
	acetic acid	0.96	4-Methylcyclohexaneacetic acid	0.49
	Acetic acid ethenyl ester	0.4	4-Nonanone, 2,6,8-trimethyl-	0.13
	Acetic acid, 2-phenylethyl ester	0.85	6-Nonynoic acid	0.49
	Acetic acid, butyl ester	0	9-Octadecenoic acid, ethyl ester	0.34
	Acetic acid, hexyl ester	0	Ala	0.51
	Acetoin	0.1	Amylene hydrate	0.35
	Arg	0.46	Benzaldehyde	0.76
	Asn	0.26	Benzeneacetaldehyde, .alpha.-ethylidene-	0.9
	Benzeneacetaldehyde	0.25	Benzeneacetic acid, ethyl ester	0.79
	Benzeneethanol, b-ethyl-	0	Benzoic acid, ethyl ester	0.34
	Butanedioic acid, diethyl ester	0.63	Butanal, 3-methyl-	0.27
	Butanoic acid, 3-methyl-	0	Butanoic acid, 2-methyl-, ethyl ester	0.68
	citric acid	0	Diethyl azelate	0.97
	Decanoic acid, ethyl ester	0.92	Dodecanoic acid, 3-hydroxy-	0.35
	Ethyl 4-acetoxybutanoate	0.06	Dodecanoic acid, ethyl ester	0.5
	Furfural	0	Ethanol	0.35
	gamma-Nonanolactone	0.07	Ethyl Acetate	0.68
	Gly	0.95	Gln	0.04
	Heptanoic acid	0	Heptanoic acid, ethyl ester	0.62
	Hexanoic acid	0	Heptyl isobutyl ketone	0.47
	Hexyl methacrylate	0.18	Hexadecanoic acid, ethyl ester	0.48
	Ile	0.05	Hexanoic acid, ethyl ester	0.43
	Isobutyl acetate	0.11	His	0.31
	lactic acid	0.99	Isopropyl Alcohol	0.26
	malic acid	0	Leu	0.31
	Met	0.01	Lys	0.55
	Methyl vinyl ketone	0.04	Nonanoic acid, ethyl ester	0.34
	n-Propyl acetate	0.11	Octanoic acid, ethyl ester	0.36
	Octanoic acid	0	Pentadecanoic acid, ethyl ester	0.59
	oxalic acid	0	Pentanoic acid, 2-hydroxy-4-methyl-, ethyl ester	0.97
	Propanoic acid, 2-methyl-	0.01	Pentanoic acid, ethyl ester	0.88
	pyroglutamic acid	0	Phe	0.15
	succinic acid	0.62	Phenylethyl Alcohol	0.31
	tartaric acid	0	Propanoic acid, 2-hydroxy-, ethyl ester	0.15
	Tetradecanoic acid, ethyl ester	0.34	pyruvic acid	0.05
	Thr	0.04	Ser	0.49
			Tyr	0.48
			Val	0.2
Lactobacillus_plantarum	2,3-Butanediol, [S-(R*, R*)]-	0	1-Butanol, 3-methyl-	0.4
	acetic acid	0.9	1-Butanol, 3-methyl-, acetate	0.44
	Acetic acid, butyl ester	0	1-Heptanol	0.34
	Acetic acid, hexyl ester	0.01	1-Hexanol	0.59
	Acetoin	0.95	1-Hexanol, 2-ethyl-	0.25
	Asn	0.85	1-Nonanol	0.88
	Benzeneacetaldehyde	0.51	1-Octanol	0.7
	Benzeneethanol, b-ethyl-	0	1-Propanol, 2-methyl-	0.59
	Butanedioic acid, diethyl ester	0.31	2(3H)-Furanone, dihydro-5-pentyl-	0.47
	Butanoic acid, 3-methyl-	0	4-Methylcyclohexaneacetic acid	0.73
	citric acid	0	4-Nonanone, 2,6,8-trimethyl-	0.21
	Decanoic acid, ethyl ester	0.58	6-Nonynoic acid	0.73
	Furfural	0	9-Octadecenoic acid, ethyl ester	0.93
	gamma-Nonanolactone	0.76	Acetic acid ethenyl ester	0.73
	Heptanoic acid	0.04	Acetic acid, 2-phenylethyl ester	0.09
	Hexadecanoic acid, ethyl ester	0.91	Ala	0
	Hexanoic acid	0	Amylene hydrate	0.96
	Hexyl methacrylate	0.05	Arg	0.04
	Ile	0.74	Benzaldehyde	0.38
	Isobutyl acetate	0.88	Benzeneacetaldehyde, .alpha.-ethylidene-	0.62
	lactic acid	0.93	Benzeneacetic acid, ethyl ester	0.71
	malic acid	0	Benzoic acid, ethyl ester	0.9
	Met	0.28	Butanal, 3-methyl-	0.9
	Methyl vinyl ketone	0	Butanoic acid, 2-methyl-, ethyl ester	0.73
	n-Propyl acetate	0	Diethyl azelate	0.68
	Octanoic acid	0	Dodecanoic acid, 3-hydroxy-	0.73
	oxalic acid	0	Dodecanoic acid, ethyl ester	0.8
	Pentadecanoic acid, ethyl ester	0.92	Ethanol	0.37
	Propanoic acid, 2-methyl-	0.4	Ethyl 4-acetoxybutanoate	0.2
	pyroglutamic acid	0.49	Ethyl Acetate	0.17
	tartaric acid	0	Gln	0.01
	Thr	0.01	Gly	0.04
			Heptanoic acid, ethyl ester	0.47
			Heptyl isobutyl ketone	0.25
			Hexanoic acid, ethyl ester	0.48
			His	0.87
			Isopropyl Alcohol	0.62
			Leu	0
			Lys	0.07
			Nonanoic acid, ethyl ester	0.51
			Octanoic acid, ethyl ester	0.35
			Pentanoic acid, 2-hydroxy-4-methyl-, ethyl ester	0.31
			Pentanoic acid, ethyl ester	0.87
			Phe	0
			Phenylethyl Alcohol	0.21
			Propanoic acid, 2-hydroxy-, ethyl ester	0.22
			pyruvic acid	0
			Ser	0.01
			succinic acid	0.91
			Tetradecanoic acid, ethyl ester	0.55
			Tyr	0.01
			Val	0
Lactobacillus_reuteri	1-Nonanol	0.64	1-Butanol, 3-methyl-	0.44
	2,3-Butanediol, [S-(R*, R*)]-	0	1-Butanol, 3-methyl-, acetate	0.43
	4-Methylcyclohexaneacetic acid	0.81	1-Heptanol	0.38
	6-Nonynoic acid	0.81	1-Hexanol	0.77
	9-Octadecenoic acid, ethyl ester	0.62	1-Hexanol, 2-ethyl-	0.2
	acetic acid	0.92	1-Octanol	0.99
	Acetic acid, butyl ester	0	1-Propanol, 2-methyl-	0.7
	Acetic acid, hexyl ester	0	2(3H)-Furanone, dihydro-5-pentyl-	0.42
	Amylene hydrate	0.58	4-Nonanone, 2,6,8-trimethyl-	0.16
	Benzeneacetaldehyde	0.13	Acetic acid ethenyl ester	0.7
	Benzeneethanol, b-ethyl-	0	Acetic acid, 2-phenylethyl ester	0.11
	Benzoic acid, ethyl ester	0.71	Acetoin	0.85
	Butanal, 3-methyl-	0.74	Ala	0
	Butanedioic acid, diethyl ester	0.32	Arg	0.01
	Butanoic acid, 3-methyl-	0.01	Asn	0.95
	citric acid	0	Benzaldehyde	0.36
	Decanoic acid, ethyl ester	0.31	Benzeneacetaldehyde, .alpha.-ethylidene-	0.58
	Dodecanoic acid, ethyl ester	0.71	Benzeneacetic acid, ethyl ester	0.66
	Furfural	0	Butanoic acid, 2-methyl-, ethyl ester	0.7
	Heptanoic acid	0.02	Diethyl azelate	0.97
	Hexadecanoic acid, ethyl ester	0.48	Dodecanoic acid, 3-hydroxy-	0.7
	Hexanoic acid	0.01	Ethanol	0.33
	Hexyl methacrylate	0.09	Ethyl 4-acetoxybutanoate	0.15
	His	0.65	Ethyl Acetate	0.13
	Isopropyl Alcohol	0.97	gamma-Nonanolactone	0.67
	lactic acid	0.96	Gln	0
	malic acid	0	Gly	0.02
	Met	0.5	Heptanoic acid, ethyl ester	0.76
	Methyl vinyl ketone	0.71	Heptyl isobutyl ketone	0.2
	n-Propyl acetate	0	Hexanoic acid, ethyl ester	0.64
	Octanoic acid	0	Ile	0.82
	oxalic acid	0	Isobutyl acetate	0.93
	Pentadecanoic acid, ethyl ester	0.47	Leu	0
	Pentanoic acid, ethyl ester	0.61	Lys	0.02
	Propanoic acid, 2-methyl-	0.39	Nonanoic acid, ethyl ester	0.59
	pyroglutamic acid	0.76	Octanoic acid, ethyl ester	0.29
	tartaric acid	0	Pentanoic acid, 2-hydroxy-4-methyl-, ethyl ester	0.25
	Thr	0	Phe	0
			Phenylethyl Alcohol	0.16
			Propanoic acid, 2-hydroxy-, ethyl ester	0.17
			pyruvic acid	0
			Ser	0
			succinic acid	0.44
			Tetradecanoic acid, ethyl ester	0.22
			Tyr	0
			Val	0
Methylobacterium_aquaticum	1-Butanol, 3-methyl-	0.93	1-Butanol, 3-methyl-, acetate	0
	1-Hexanol	0.99	1-Heptanol	0.33
	1-Nonanol	0.53	1-Hexanol, 2-ethyl-	0.11
	1-Octanol	0.96	2(3H)-Furanone, dihydro-5-pentyl-	0.32
	1-Propanol, 2-methyl-	0.58	2,3-Butanediol, [S-(R*, R*)]-	0.46
	4-Methylcyclohexaneacetic acid	0	4-Nonanone, 2,6,8-trimethyl-	0.47
	6-Nonynoic acid	0	acetic acid	0
	9-Octadecenoic acid, ethyl ester	0	Acetic acid ethenyl ester	0.63
	Amylene hydrate	0	Acetic acid, 2-phenylethyl ester	0.01
	Benzeneacetaldehyde	0.03	Acetic acid, butyl ester	0.42
	Benzeneacetaldehyde, .alpha.-ethylidene-	0.06	Acetic acid, hexyl ester	0.18
	Benzoic acid, ethyl ester	0	Acetoin	0.29
	Butanal, 3-methyl-	0.01	Ala	0.03
	Decanoic acid, ethyl ester	0.28	Arg	0.01
	Diethyl azelate	0.58	Asn	0
	Dodecanoic acid, ethyl ester	0	Benzaldehyde	0.86
	Heptanoic acid, ethyl ester	0.14	Benzeneacetic acid, ethyl ester	0.91
	Hexadecanoic acid, ethyl ester	0	Benzeneethanol, b-ethyl-	0.33
	Hexanoic acid, ethyl ester	0.64	Butanedioic acid, diethyl ester	0.3
	His	0	Butanoic acid, 2-methyl-, ethyl ester	0.69
	Isopropyl Alcohol	0	Butanoic acid, 3-methyl-	0.14
	lactic acid	0.68	citric acid	0.01
	Nonanoic acid, ethyl ester	0.43	Dodecanoic acid, 3-hydroxy-	0.63
	Octanoic acid, ethyl ester	0.81	Ethanol	0.67
	oxalic acid	0.54	Ethyl 4-acetoxybutanoate	0.07
	Pentadecanoic acid, ethyl ester	0	Ethyl Acetate	0.12
	Pentanoic acid, ethyl ester	0.12	Furfural	0.4
	Thr	0.14	gamma-Nonanolactone	0
			Gln	0.09
			Gly	0
			Heptanoic acid	0.47
			Heptyl isobutyl ketone	0.11
			Hexanoic acid	0.14
			Hexyl methacrylate	0.51
			Ile	0
			Isobutyl acetate	0
			Leu	0
			Lys	0
			malic acid	0.09
			Met	0
			Methyl vinyl ketone	0.63
			n-Propyl acetate	0.27
			Octanoic acid	0.42
			Pentanoic acid, 2-hydroxy-4-methyl-, ethyl ester	0.16
			Phe	0.01
			Phenylethyl Alcohol	0.45
			Propanoic acid, 2-hydroxy-, ethyl ester	0.09
			Propanoic acid, 2-methyl-	0.24
			pyroglutamic acid	0
			pyruvic acid	0
			Ser	0
			succinic acid	0
			tartaric acid	0.62
			Tetradecanoic acid, ethyl ester	0
			Tyr	0
			Val	0.01
Schlegelella_aquatica	2,3-Butanediol, [S-(R*, R*)]-	0	1-Butanol, 3-methyl-	0.43
	4-Methylcyclohexaneacetic acid	0.93	1-Butanol, 3-methyl-, acetate	0.3
	6-Nonynoic acid	0.93	1-Heptanol	0.43
	acetic acid	0.01	1-Hexanol	0.56
	Acetic acid ethenyl ester	0.66	1-Hexanol, 2-ethyl-	0.21
	Acetic acid, butyl ester	0.07	1-Nonanol	0.94
	Acetic acid, hexyl ester	0.36	1-Octanol	0.94
	Acetoin	0.17	1-Propanol, 2-methyl-	0.63
	Asn	0.83	2(3H)-Furanone, dihydro-5-pentyl-	0.43
	Benzeneethanol, b-ethyl-	0	4-Nonanone, 2,6,8-trimethyl-	0.27
	Butanedioic acid, diethyl ester	0.36	9-Octadecenoic acid, ethyl ester	0.82
	Butanoic acid, 3-methyl-	0	Acetic acid, 2-phenylethyl ester	0.08
	citric acid	0	Ala	0.01
	Decanoic acid, ethyl ester	0.79	Amylene hydrate	0.83
	Dodecanoic acid, ethyl ester	0.94	Arg	0.1
	Furfural	0	Benzaldehyde	0.44
	gamma-Nonanolactone	0.58	Benzeneacetaldehyde	0.98
	Heptanoic acid	0	Benzeneacetaldehyde, .alpha.-ethylidene-	0.59
	Hexadecanoic acid, ethyl ester	0.95	Benzeneacetic acid, ethyl ester	0.77
	Hexanoic acid	0	Benzoic acid, ethyl ester	0.99
	Hexyl methacrylate	0.3	Butanal, 3-methyl-	0.77
	Ile	0.49	Butanoic acid, 2-methyl-, ethyl ester	0.71
	lactic acid	0	Diethyl azelate	0.94
	malic acid	0	Dodecanoic acid, 3-hydroxy-	0.71
	Met	0.25	Ethanol	0.36
	Methyl vinyl ketone	0	Ethyl 4-acetoxybutanoate	0.32
	n-Propyl acetate	0.44	Ethyl Acetate	0.18
	Octanoic acid	0	Gln	0.03
	oxalic acid	0	Gly	0.1
	Pentadecanoic acid, ethyl ester	0.98	Heptanoic acid, ethyl ester	0.77
	pyroglutamic acid	0.45	Heptyl isobutyl ketone	0.3
	succinic acid	0.78	Hexanoic acid, ethyl ester	0.53
	tartaric acid	0	His	0.85
	Thr	0.15	Isobutyl acetate	0.85
			Isopropyl Alcohol	0.84
			Leu	0.01
			Lys	0.11
			Nonanoic acid, ethyl ester	0.51
			Octanoic acid, ethyl ester	0.41
			Pentanoic acid, 2-hydroxy-4-methyl-, ethyl ester	0.44
			Pentanoic acid, ethyl ester	0.94
			Phe	0
			Phenylethyl Alcohol	0.24
			Propanoic acid, 2-hydroxy-, ethyl ester	0.18
			Propanoic acid, 2-methyl-	0.95
			pyruvic acid	0.01
			Ser	0.04
			Tetradecanoic acid, ethyl ester	0.69
			Tyr	0.03
			Val	0.01
uncultured_bacterium_g_Mucilaginibacter	1-Butanol, 3-methyl-	0.88	1-Butanol, 3-methyl-, acetate	0
	1-Nonanol	0.87	1-Heptanol	0.24
	1-Propanol, 2-methyl-	0.62	1-Hexanol	1
	4-Methylcyclohexaneacetic acid	0.31	1-Hexanol, 2-ethyl-	0.07
	6-Nonynoic acid	0.31	1-Octanol	0.88
	9-Octadecenoic acid, ethyl ester	0.01	2(3H)-Furanone, dihydro-5-pentyl-	0.3
	Amylene hydrate	0.01	2,3-Butanediol, [S-(R*, R*)]-	0.32
	Benzaldehyde	0.86	4-Nonanone, 2,6,8-trimethyl-	0.88
	Benzeneacetaldehyde	0.38	acetic acid	0
	Benzeneacetaldehyde, .alpha.-ethylidene-	0	Acetic acid ethenyl ester	0.59
	Benzeneacetic acid, ethyl ester	1	Acetic acid, 2-phenylethyl ester	0.01
	Benzoic acid, ethyl ester	0	Acetic acid, butyl ester	0.36
	Butanal, 3-methyl-	0.25	Acetic acid, hexyl ester	0.16
	Decanoic acid, ethyl ester	0.08	Acetoin	0.08
